# Supplementary material for: Heavy Metal(loid) Pollution Characteristics and Risk Assessment in the Water–Soil–Vegetable System of a Watershed in Southwest China
Source: Toxics. 2026 Jun 22;14(6):539. doi: 10.3390/toxics14060539 (PMC13308475; doi:10.3390/toxics14060539)
Supplement: Supplementary file 1 [file toxics-14-00539-s001.zip]

Archive with 1 entries (1 files):
- toxics-4318436-supplementary.pdf
